# Supplementary material for: Psychometric evaluation of the Depression Anxiety Stress Scale 8 among women with chronic non-cancer pelvic pain
Source: Sci Rep. 2022 Nov 30;12:20693. doi: 10.1038/s41598-022-15005-z (PMC9712382; doi:10.1038/s41598-022-15005-z)
Supplement: Supplementary file 3 — Supplementary Information 3. [file 41598_2022_15005_MOESM3_ESM.xlsx]

## Sheet: Cluster analysis
	Supplementary Figure 1. Silhouette measure of cohesion and separation
									Supplementary Figure 2. Cluster sizes
	Supplementary Figure 3. Predictor importance
		Supplementary Figure 4. Cluster comparisons in patients with low distress (cluster 1) and patients with high distress (cluster 2)
Supplementary Figure 5. The distribution of psychological distress, indicated by the total score of the DASS-8 in patients with low distress (cluster 1) and patients with high distress (cluster 2)
Supplementary Figure 6. The distribution of stress, indicated by the score of the stress subscale of the DASS-8 in patients with low distress (cluster 1) and patients with high distress (cluster 2)
Supplementary Figure 7. The distribution of anxiety indicated by the score of the anxiety subscale of the DASS-8 in patients with low distress (cluster 1) and patients with high distress (cluster 2)
Supplementary Figure 8. The distribution of depression indicated by the score of the depression subscale of the DASS-8 in patients with low distress (cluster 1) and patients with high distress (cluster 2)

## Sheet: Sheet1
Supplementary Figure 9. The frequency of current mental diagnoses in patients with low distress (cluster 1-blue bars) and patients with high distress (cluster 2--green bars)

## Sheet: DASS-8 1 factor
		Supplementary Figure 10. One-factor structure of the DASS-8
		Supplementary Table 1. Goodness-of-fit indices for One-factor structure of the DASS-8 tested in confirmatory factor analysis.
		χ2	df	p	CFI	TLI	RMSEA
		106.068	19	0	0.909	0.866	0.147

## Sheet: DASS-12 1 factor
	Supplementary Figure 11. One-factor structure of the DASS-12
Supplementary Table 2. Goodness-of-fit indices for One-factor structure of the DASS-12 tested in confirmatory factor analysis.
χ2	df	p	CFI	TLI	RMSEA
176.317	52	0	0.907	0.882	0.106

## Sheet: DASS-8 bifactor
Supplementary Figure 12. Bifactor structure of the DASS-12
Supplementary Table 3. Goodness-of-fit indices for Bifactor structure of the DASS-8 tested in confirmatory factor analysis.
χ2	df	p	CFI	TLI	RMSEA
30.999	16	0.013	0.973	0.984	0.66
Supplementary Table 4. Standardized Regression Weights
			Estimate	P	Label
DASS9	<---	Anxiety	0.539
DASS15	<---	Anxiety	0.263	0.015	par_2
DASS20	<---	Anxiety	0.073	0.481	par_3
DASS10	<---	Depression	0.584
DASS13	<---	Depression	0.426	***	par_4
DASS16	<---	Depression	0.499	***	par_5
DASS8	<---	Stress	0.935
DASS12	<---	Stress	0.141	0.481	par_9
DASS10	<---	DASS8GeneralFactor	0.669	***	a
DASS13	<---	DASS8GeneralFactor	0.69	***	a
DASS16	<---	DASS8GeneralFactor	0.712	***	a
DASS9	<---	DASS8GeneralFactor	0.648	***	a
DASS15	<---	DASS8GeneralFactor	0.68	***	a
DASS20	<---	DASS8GeneralFactor	0.787	***	a
DASS8	<---	DASS8GeneralFactor	0.63	***	a
DASS12	<---	DASS8GeneralFactor	0.664	***	a

## Sheet: DASS-12 bifactor
													Supplementary Table 5. Standardized Regression Weights
																Estimate	S.E.	C.R.	P	Label
													DASS2	<---	Anxiety	0.035
													DASS4	<---	Anxiety	-0.08	3.013	-0.61	0.542
													DASS7	<---	Anxiety	-0.08	3.054	-0.612	0.541
													DASS19	<---	Anxiety	-1.212	136.561	-0.221	0.825
													DASS3	<---	Depression	0.541
													DASS10	<---	Depression	0.649	0.155	9.079	***
													DASS13	<---	Depression	0.628	0.142	9.183	***
													DASS17	<---	Depression	0.621	0.149	8.908	***
													DASS1	<---	Stress	0.544
Supplementary Figure 13. Bifactor structure of the DASS-12													DASS11	<---	Stress	0.47	0.171	5.398	***
													DASS12	<---	Stress	0.635	0.162	6.46	***
													DASS18	<---	Stress	0.492	0.14	5.853	***
													DASS3	<---	DASS12Total	0.66	0.035	15.033	***	a
													DASS10	<---	DASS12Total	0.562	0.035	15.033	***	a
													DASS13	<---	DASS12Total	0.589	0.035	15.033	***	a
													DASS17	<---	DASS12Total	0.572	0.035	15.033	***	a
													DASS2	<---	DASS12Total	0.52	0.035	15.033	***	a
													DASS4	<---	DASS12Total	0.639	0.035	15.033	***	a
													DASS7	<---	DASS12Total	0.631	0.035	15.033	***	a
													DASS19	<---	DASS12Total	0.591	0.035	15.033	***	a
													DASS1	<---	DASS12Total	0.502	0.035	15.033	***	a
													DASS11	<---	DASS12Total	0.47	0.035	15.033	***	a
													DASS12	<---	DASS12Total	0.561	0.035	15.033	***	a
													DASS18	<---	DASS12Total	0.555	0.035	15.033	***	a

## Sheet: DASS-8 second order
Supplementary Figure 14. Second-order factor structure of the DASS-8
Supplementary Table 6. Goodness-of-fit indices for Second-order structure of the DASS-8 tested in confirmatory factor analysis.
χ2	df	p	CFI	TLI	RMSEA
31.261	16	0.012	0.972	0.984	0.067

## Sheet: DASS-12 second order
		Supplementary Figure 15. Second-order factor structure of the DASS-12
		Supplementary Table 7. Goodness-of-fit indices for Second-order structure of the DASS-12 tested in confirmatory factor analysis.
		χ2	df	p	CFI	TLI	RMSEA
		88.049	50	0.001	0.972	0.963	0.06

## Sheet: invariance DASS-8 mental illnes
DASS-8
Supplementary Figure 16. Constrained factor loadings in mental illness group										Supplementary Figure 17. Constrained factor loadings in mentall illness-free group
Supplementary Table 8. Critical Ratios for Differences between Parameters (Unconstrained)
	a1_2	a2_2	a3_2	a4_2	ccc1_2	ccc2_2	ccc3_2	a5_2	c1_2	vvv1_2	v1_2	v2_2	v3_2	v4_2	v5_2	v6_2	v7_2	vvv2_2	vvv3_2	v8_2	a1_4	a2_4	a3_4	a4_4	ccc1_4	ccc2_4	ccc3_4	a5_4	c1_4	vvv1_4	v1_4	v2_4	v3_4	v4_4	v5_4	v6_4	v7_4	vvv2_4	vvv3_4	v8_4
a1_2	0
a2_2	0.935	0
a3_2	0.243	-0.537	0
a4_2	1.748	0.977	2.152	0
ccc1_2	-0.34	-0.867	-0.556	-1.628	0
ccc2_2	-0.606	-1.162	-0.916	-2.203	-0.348	0
ccc3_2	-2.114	-2.854	-2.485	-3.769	-2.367	-2.088	0
a5_2	0.409	-0.215	0.247	-1.033	0.695	0.844	2.082	0
c1_2	-4.235	-5.324	-5.206	-7.73	-2.764	-2.666	-1.369	-3.992	0
vvv1_2	0.511	0.109	0.46	-0.443	1.479	1.817	2.52	0.27	3.053	0
v1_2	-3.603	-4.641	-4.741	-8.635	-2.248	-2.185	-0.821	-3.46	0.834	-2.72	0
v2_2	-1.934	-2.825	-2.354	-4.542	-1.111	-0.895	0.542	-2.077	3.51	-1.799	1.93	0
v3_2	-4.713	-5.846	-5.692	-7.104	-3.194	-3.024	-1.825	-4.428	-0.657	-3.296	-1.212	-3.061	0
v4_2	-2.499	-3.62	-2.746	-4.58	-1.345	-1.154	0.152	-2.364	1.912	-1.862	1.233	-0.457	2.429	0
v5_2	-1.613	-2.59	-2.207	-4.044	-0.995	-0.769	0.655	-1.936	2.67	-1.707	1.952	0.156	3.22	0.572	0
v6_2	-3.113	-3.696	-3.877	-6.1	-2.045	-1.886	-0.473	-3.106	1.331	-2.524	0.524	-1.358	1.961	-0.723	-1.423	0
v7_2	-2.545	-3.383	-3.203	-4.824	-1.672	-1.395	-0.194	-3.563	1.345	-2.223	0.706	-0.864	1.838	-0.406	-0.979	0.282	0
vvv2_2	0.922	0.445	0.719	-0.12	2.033	1.519	3.206	0.568	3.545	0.284	3.038	2.197	3.954	2.419	2.092	2.932	2.638	0
vvv3_2	-0.508	-1.073	-0.703	-1.845	-0.156	0.152	1.651	-0.64	2.393	-1.059	1.988	0.88	2.686	1.147	0.763	1.694	1.213	-1.265	0
v8_2	-2.83	-3.766	-3.358	-5.56	-1.797	-1.725	-0.281	-2.465	1.933	-2.33	0.757	-1.115	2.072	-0.513	-1.156	0.257	-0.05	-2.765	-1.621	0
a1_4	0.125	-0.64	-0.124	-1.751	0.488	0.803	2.359	-0.32	4.861	-0.528	4.138	2.247	5.418	2.547	2.018	3.603	2.866	-0.866	0.623	3.232	0
a2_4	-2.209	-3.172	-2.825	-4.991	-1.276	-1.063	0.427	-2.322	2.774	-1.929	1.895	-0.194	3.469	0.314	-0.352	1.296	0.762	-2.356	-1.018	0.951	-2.99	0
a3_4	1.508	0.79	1.398	-0.122	1.607	1.987	3.66	0.889	6.554	0.362	5.809	3.814	7.131	4.031	3.532	5.237	4.305	0.065	1.678	4.808	1.483	4.252	0
a4_4	1.835	1.124	1.757	0.253	1.872	2.269	3.976	1.173	6.99	0.57	6.232	4.197	7.577	4.394	3.9	5.647	4.658	0.282	1.928	5.199	1.833	4.662	0.482	0
ccc1_4	-3.814	-4.943	-4.81	-7.503	-2.384	-2.258	-0.868	-3.611	1.024	-2.762	0.038	-2.061	1.83	-1.315	-2.107	-0.561	-0.739	-3.247	-2.031	-0.811	-4.142	-1.984	-5.729	-6.084	0
ccc2_4	-2.213	-3.194	-2.848	-5.073	-1.264	-1.048	0.464	-2.322	2.926	-1.921	2.006	-0.159	3.661	0.357	-0.323	1.38	0.812	-2.35	-1.003	1.017	-2.342	0.041	-4.281	-4.715	3.417	0
ccc3_4	-3.686	-4.799	-4.645	-7.283	-2.3	-2.167	-0.769	-3.511	1.169	-2.7	0.194	-1.906	1.962	-1.185	-1.964	-0.406	-0.621	-3.181	-1.955	-0.666	-4.293	-1.944	-5.603	-5.913	0.366	-3.162	0
a5_4	0.17	-0.535	-0.054	-1.52	0.509	0.805	2.247	-0.253	4.344	-0.475	3.728	2.089	4.811	2.379	1.894	3.275	2.681	-0.798	0.637	2.968	0.058	2.365	-1.409	-1.622	3.96	2.123	3.555	0
c1_4	-4.983	-6.205	-6.256	-9.253	-3.196	-3.143	-1.885	-4.535	-0.8	-3.359	-1.735	-3.574	-0.04	-2.635	-3.499	-2.231	-1.965	-3.882	-2.776	-2.324	-5.803	-3.937	-7.477	-8.094	-2.295	-4.23	-2.373	-4.984	0
vvv1_4	-2.081	-2.994	-2.634	-4.644	-1.216	-1.002	0.445	-2.223	2.582	-1.879	1.79	-0.139	3.198	0.337	-0.292	1.247	0.762	-2.295	-0.969	0.933	-2.003	0.04	-4.01	-4.4	2.818	0.014	2.138	-2.235	3.546	0
v1_4	-4.379	-5.587	-5.564	-8.538	-2.74	-2.647	-1.293	-4.039	0.368	-3.02	-0.679	-2.763	1.243	-1.893	-2.747	-1.27	-1.254	-3.526	-2.351	-1.46	-5.135	-2.995	-7.601	-8.292	-0.895	-3.219	-1.071	-4.5	1.691	-2.7	0
v2_4	-4.002	-5.18	-5.097	-7.975	-2.477	-2.361	-0.962	-3.742	0.98	-2.827	-0.088	-2.268	1.874	-1.461	-2.293	-0.718	-0.854	-3.322	-2.11	-0.962	-4.697	-2.399	-6.073	-7.05	-0.169	-2.586	-0.38	-4.058	3.16	-2.182	0.881	0
v3_4	-4.539	-5.754	-5.755	-8.754	-2.855	-2.772	-1.441	-4.167	0.08	-3.105	-0.947	-2.976	0.934	-2.082	-2.944	-1.516	-1.433	-3.616	-2.457	-1.681	-5.317	-3.249	-7.11	-6.957	-1.353	-3.488	-1.528	-4.665	1.279	-2.923	-0.401	-1.253	0
v4_4	-3.61	-4.718	-4.552	-7.171	-2.247	-2.11	-0.704	-3.451	1.274	-2.661	0.299	-1.812	2.067	-1.102	-1.876	-0.305	-0.544	-3.139	-1.907	-0.573	-4.775	-2.077	-5.976	-6.428	0.307	-1.881	0.125	-3.736	2.541	-1.477	1.267	0.515	1.603	0
v5_4	-2.749	-3.819	-3.546	-6.067	-1.607	-1.416	0.106	-2.746	2.705	-2.182	1.648	-0.699	3.579	-0.091	-0.839	0.954	0.417	-2.636	-1.313	0.578	-3.01	-0.552	-5.036	-5.485	1.998	-0.644	1.724	-2.897	4.362	-0.558	3.161	2.35	3.502	1.564	0
v6_4	-4.211	-5.425	-5.389	-8.403	-2.601	-2.497	-1.108	-3.896	0.776	-2.916	-0.334	-2.528	1.722	-1.666	-2.527	-0.969	-1.031	-3.419	-2.221	-1.192	-4.956	-2.605	-6.823	-7.308	-0.509	-2.972	-0.716	-4.321	2.428	-2.461	0.637	-0.395	1.123	-0.858	-2.84	0
v7_4	-2.584	-3.573	-3.265	-5.503	-1.553	-1.36	0.098	-2.633	2.306	-2.14	1.426	-0.635	3.003	-0.087	-0.771	0.837	0.383	-2.579	-1.274	0.516	-3.005	-0.49	-4.698	-5.101	1.607	-0.539	1.387	-2.938	3.374	-0.5	2.45	1.844	2.709	1.312	-0.004	2.169	0
vvv2_4	-3.15	-4.207	-3.974	-6.431	-1.935	-1.771	-0.334	-3.086	1.8	-2.429	0.855	-1.263	2.561	-0.628	-1.365	0.247	-0.11	-2.89	-1.622	-0.055	-3.666	-1.198	-4.488	-4.776	1.605	-1.446	1.298	-3.277	3.06	-1.235	1.706	1.241	2.331	0.66	-0.811	1.564	-0.685	0
vvv3_4	-2.184	-3.055	-2.707	-4.588	-1.337	-1.135	0.242	-2.318	2.101	-1.968	1.393	-0.36	2.644	0.102	-0.496	0.909	0.513	-2.379	-1.091	0.637	-2.503	-0.206	-4.007	-4.387	1.731	-0.437	1.886	-1.955	2.916	-0.282	2.115	1.662	2.315	1.273	0.225	1.881	0.174	0.834	0
v8_4	-1.237	-2.166	-1.718	-3.8	-0.53	-0.259	1.35	-1.508	4.229	-1.361	3.289	1.009	4.981	1.428	0.785	2.62	1.831	-1.76	-0.321	2.188	-1.516	1.34	-3.175	-3.617	3.72	1.354	3.524	-1.364	6.624	1.192	4.723	4.235	4.974	3.392	2.109	4.51	2.051	2.682	1.275	0

## Sheet: invariance DASS12 mental illnes
DASS-12
Supplementary Figure 18. Constrained factor loadings in mental illness group										Supplementary Figure 19. Constrained factor loadings in mentall illness-free group
Supplementary Table 9. Critical Ratios for Differences between Parameters (Unconstrained)
	a1_1	a2_1	a3_1	a4_1	a5_1	a6_1	a7_1	a8_1	a9_1	ccc1_1	ccc2_1	ccc3_1	c1_1	vvv1_1	v1_1	v2_1	v3_1	v4_1	v5_1	v6_1	v7_1	v8_1	v9_1	v10_1	v11_1	v12_1	vvv2_1	vvv3_1	a1_2	a2_2	a3_2	a4_2	a5_2	a6_2	a7_2	a8_2	a9_2	ccc1_2	ccc2_2	ccc3_2	c1_2	vvv1_2	v1_2	v2_2	v3_2	v4_2	v5_2	v6_2	v7_2
a1_1	0
a2_1	-0.852	0
a3_1	0.066	0.901	0
a4_1	-0.256	0.41	-0.299	0
a5_1	-0.05	0.659	-0.096	0.655	0
a6_1	0.07	0.782	0.022	0.923	0.395	0
a7_1	1.176	1.646	1.137	1.593	1.447	1.344	0
a8_1	0.66	1.237	0.616	1.164	0.957	0.814	-1.42	0
a9_1	1.134	1.606	1.096	1.549	1.401	1.297	-0.13	1.313	0
ccc1_1	-2.174	-1.86	-2.181	-4.602	-5.334	-5.181	-3.236	-3.539	-3.206	0
ccc2_1	-2.526	-2.244	-2.527	-5.915	-7.001	-6.578	-3.253	-3.582	-3.226	-1.489	0
ccc3_1	-2.457	-2.12	-2.459	-4.744	-5.515	-5.331	-2.968	-3.172	-2.941	-0.018	1.539	0
c1_1	-2.612	-2.302	-2.61	-5.605	-6.641	-6.27	-3.43	-3.814	-3.398	-0.518	0.408	-0.519	0
vvv1_1	-1.835	-1.53	-1.847	-3.987	-4.615	-4.564	-3.112	-3.308	-3.081	0.314	1.088	0.196	0.543	0
v1_1	-2.341	-1.984	-2.345	-5.235	-6.417	-5.974	-3.164	-3.455	-3.133	0.476	1.75	0.537	1.238	0.142	0
v2_1	-2.026	-1.616	-2.036	-3.851	-4.925	-4.726	-2.932	-3.103	-2.899	1.372	2.558	1.485	2.118	0.821	1.117	0
v3_1	-2.619	-2.311	-2.617	-5.757	-6.408	-6.454	-3.368	-3.756	-3.339	-0.539	0.503	-0.579	0.026	-0.546	-1.291	-2.163	0
v4_1	-2.184	-1.8	-2.191	-4.462	-5.428	-4.858	-3.048	-3.275	-3.016	0.905	2.057	0.99	1.613	0.468	0.553	-0.522	1.603	0
v5_1	-0.904	-0.288	-0.936	-1.094	-1.538	-1.674	-2.023	-1.763	-1.982	3.072	3.849	3.342	3.738	2.413	3.171	2.399	3.817	2.755	0
v6_1	-1.697	-1.369	-1.834	-3.277	-3.951	-3.913	-2.767	-2.843	-2.733	1.668	2.588	1.705	2.199	1.137	1.418	0.494	2.283	0.934	-1.823	0
v7_1	-1.685	-1.152	-1.701	-3.05	-3.729	-3.702	-2.673	-2.712	-2.638	2.088	3.112	2.178	2.721	1.453	1.919	0.909	2.84	1.376	-1.599	0.332	0
v8_1	-1.721	-1.256	-1.619	-3.016	-3.653	-3.645	-2.693	-2.731	-2.658	1.845	2.73	1.883	2.36	1.302	1.615	0.718	2.441	1.143	-1.617	0.201	-0.109	0
v9_1	-1.611	-1.135	-1.629	-2.953	-3.649	-3.62	-2.672	-2.706	-2.635	2.377	3.437	2.441	4.464	1.654	2.287	1.185	3.277	1.682	-1.484	0.551	0.205	0.308	0
v10_1	-2.466	-2.13	-2.467	-5.233	-6.228	-5.904	-3.201	-3.584	-3.233	-0.004	1.067	0.012	0.587	-0.187	-0.583	-1.562	0.641	-1.04	-3.409	-1.763	-2.262	-1.942	-2.605	0
v11_1	-2.235	-1.86	-2.24	-4.67	-5.614	-5.353	-3.125	-3.329	-3.091	0.804	1.999	0.864	2.38	0.379	0.425	-0.71	1.689	-0.157	-2.901	-1.088	-1.555	-1.296	-2.082	0.902	0
v12_1	-2.349	-1.993	-2.352	-4.908	-5.859	-5.581	-3.181	-3.456	-3.089	0.383	1.499	0.435	1.022	0.088	-0.086	-1.118	1.113	-0.593	-3.135	-1.412	-1.885	-1.604	-2.213	0.403	-0.456	0
vvv2_1	-1.606	-1.139	-1.625	-2.191	-2.57	-2.642	-2.612	-2.605	-2.577	2.465	2.833	2.638	2.349	1.434	1.606	0.863	2.448	1.256	-1.409	0.381	0.082	0.178	-0.093	1.973	1.388	1.668	0
vvv3_1	-2.606	-2.294	-2.604	-5.354	-6.282	-5.997	-2.967	-3.173	-2.942	-0.561	0.454	-1.444	-0.069	-0.57	-1.121	-1.939	-0.1	-1.481	-3.613	-2.085	-2.553	-2.245	-2.774	-0.6	-1.361	-0.979	-2.404	0
a1_2	0.208	0.773	0.167	0.584	0.352	0.209	-1.065	-0.497	-1.021	3.132	3.471	3.162	3.35	2.89	3.038	2.658	3.366	2.845	1.236	2.382	2.239	2.263	2.165	3.179	2.909	3.04	2.132	3.328	0
a2_2	-0.186	0.374	-0.224	0.05	-0.216	-0.361	-1.423	-0.945	-1.381	2.873	3.258	2.908	3.12	2.601	2.77	2.341	3.14	2.551	0.78	2.035	1.874	1.903	1.79	2.928	2.624	2.771	1.76	3.094	-0.866	0
a3_2	0.024	0.582	-0.015	0.336	0.093	-0.048	-1.227	-0.699	-1.184	2.954	3.304	2.985	3.179	2.71	2.856	2.464	3.195	2.657	1.011	2.183	2.034	2.061	1.956	3.002	2.723	2.859	1.928	3.157	-0.402	0.442	0
a4_2	-0.695	-0.063	-0.73	-0.967	-1.563	-1.703	-1.948	-1.679	-1.906	5.486	7.327	5.86	6.765	3.893	5.964	4.298	7.209	4.938	0.405	3.086	2.808	2.734	2.699	6.181	5.338	5.646	2.31	6.108	-1.113	-0.608	-0.868	0
a5_2	-0.339	0.352	-0.381	-0.16	-0.696	-0.911	-1.685	-1.299	-1.64	6.564	8.566	7.002	7.974	4.706	7.214	5.416	8.49	6.084	1.145	4.026	3.781	3.641	3.713	7.381	6.538	6.823	3.145	7.2	-0.7	-0.146	-0.442	1.457	0
a6_2	-0.972	-0.384	-1.002	-1.617	-2.276	-2.351	-2.154	-1.979	-2.114	4.804	6.658	5.161	6.078	3.322	5.222	3.551	6.522	4.199	-0.169	2.415	2.107	2.077	1.967	5.47	4.589	4.922	1.695	5.441	-1.436	-0.969	-1.201	-1.1	-2.622	0
a7_2	-0.399	0.23	-0.438	-0.272	-0.672	-0.851	-1.686	-1.293	-1.643	4.089	4.859	4.204	4.606	3.4	4.066	3.28	4.7	3.635	0.76	2.679	2.457	2.458	2.352	4.285	3.791	4.012	2.199	4.453	-0.735	-0.232	-0.498	0.546	-0.176	1.116	0
a8_2	-0.738	-0.118	-0.773	-1.044	-1.623	-1.758	-1.977	-1.718	-1.936	5.044	6.625	5.349	6.135	3.663	5.363	3.903	6.476	4.485	0.297	2.836	2.558	2.511	2.44	5.603	4.823	5.125	2.125	5.618	-1.159	-0.663	-0.917	-0.141	-1.187	0.69	-0.798	0
a9_2	-0.616	0.003	-0.652	-0.715	-1.191	-1.353	-1.87	-1.555	-1.827	4.313	5.325	4.481	5	3.404	4.365	3.368	5.154	3.802	0.455	2.618	2.368	2.359	2.252	4.607	4.011	4.267	2.056	4.752	-0.999	-0.504	-0.761	0.136	-0.712	0.805	-0.568	0.334	0
ccc1_2	-2.801	-2.525	-2.795	-6.384	-7.612	-7.057	-3.5	-3.959	-3.472	-1.273	-0.386	-1.418	-0.874	-1.005	-2.571	-3.222	-1.078	-2.702	-4.308	-2.948	-3.582	-3.072	-4.111	-1.613	-2.793	-2.09	-2.96	-0.604	-3.381	-3.186	-3.232	-8.25	-9.525	-7.651	-5.192	-7.582	-5.815	0
ccc2_2	-2.73	-2.441	-2.725	-6.129	-7.301	-6.802	-3.449	-3.879	-3.42	-0.968	-0.008	-1.062	-0.492	-0.823	-2.035	-2.814	-0.605	-2.287	-4.11	-2.676	-3.276	-2.815	-3.764	-1.197	-2.315	-1.673	-2.739	-0.315	-3.256	-3.051	-3.108	-7.967	-9.299	-7.315	-4.727	-6.591	-5.137	1.031	0
ccc3_2	-2.381	-2.031	-2.383	-5.192	-6.25	-5.884	-3.193	-3.503	-3.163	0.385	1.733	0.444	1.177	0.064	-0.163	-1.316	1.311	-0.729	-3.295	-1.56	-2.088	-1.755	-2.484	0.475	-0.603	-0.052	-1.796	1.051	-3.09	-2.828	-2.909	-5.92	-7.053	-5.237	-3.781	-4.96	-3.949	3.244	2.842	0
c1_2	-2.469	-2.135	-2.47	-5.35	-6.399	-6.031	-3.258	-3.594	-3.228	0.023	1.187	0.042	0.691	-0.174	-0.605	-1.636	0.749	-1.085	-3.466	-1.811	-2.336	-1.991	-2.734	0.033	-0.991	-0.453	-2.011	0.657	-3.189	-2.94	-3.012	-6.516	-7.779	-5.798	-4.655	-6.008	-5.21	1.905	1.345	-0.461	0
vvv1_2	-2.726	-2.436	-2.721	-5.962	-7.059	-6.626	-3.446	-3.867	-3.418	-0.933	-0.055	-1.008	-0.482	-0.821	-1.827	-2.624	-0.569	-2.123	-4.027	-2.578	-3.135	-2.722	-3.576	-1.112	-2.115	-1.55	-2.669	-0.329	-3.069	-2.861	-2.928	-7.424	-8.672	-6.759	-4.896	-6.706	-5.375	0.569	-0.107	-1.878	-1.26	0
v1_2	-2.792	-2.515	-2.785	-6.431	-7.693	-7.11	-3.493	-3.952	-3.465	-1.256	-0.322	-1.413	-0.846	-0.98	-2.679	-3.29	-1.079	-2.758	-4.32	-2.964	-3.617	-3.086	-4.171	-1.63	-2.88	-2.128	-2.964	-0.562	-3.579	-3.383	-3.415	-9.187	-10.774	-8.564	-5.211	-7.751	-5.864	0.159	-0.429	-2.827	-1.97	-0.254	0
v2_2	-2.561	-2.243	-2.559	-5.798	-6.979	-6.491	-3.325	-3.703	-3.295	-0.276	1.055	-0.292	0.444	-0.373	-1.187	-2.192	0.497	-1.601	-3.771	-2.187	-2.786	-2.353	-3.268	-0.347	-1.569	-0.902	-2.32	0.436	-3.307	-3.076	-3.134	-7.275	-9.03	-6.936	-4.677	-6.748	-5.187	2.285	1.397	-1.152	-0.448	1.149	2.595	0
v3_2	-2.671	-2.373	-2.668	-6.092	-7.307	-6.778	-3.405	-3.822	-3.377	-0.739	0.405	-0.819	-0.163	-0.663	-1.869	-2.7	-0.234	-2.137	-4.029	-2.552	-3.174	-2.698	-3.687	-0.945	-2.172	-1.472	-2.624	-0.038	-3.437	-3.222	-3.268	-8.108	-8.972	-7.46	-4.928	-7.2	-5.501	1.309	0.55	-1.965	-1.149	0.486	1.38	-1.114	0
v4_2	-2.606	-2.296	-2.603	-5.929	-7.13	-6.62	-3.357	-3.752	-3.328	-0.463	0.809	-0.505	0.206	-0.489	-1.476	-2.411	0.212	-1.829	-3.881	-2.341	-2.953	-2.499	-3.451	-0.59	-1.827	-1.139	-2.447	0.249	-3.361	-3.136	-3.189	-7.877	-9.293	-6.919	-4.785	-6.964	-5.326	1.965	1.09	-1.489	-0.736	0.9	2.28	-0.458	0.715	0
v5_2	-1.39	-0.872	-1.412	-2.594	-3.333	-3.309	-2.463	-2.426	-2.426	3.493	5.136	3.765	4.595	2.35	3.673	2.179	4.94	2.792	-1.056	1.277	0.925	0.981	0.73	3.995	3.11	3.476	0.69	4.114	-2.012	-1.587	-1.779	-2.264	-3.41	-1.423	-1.982	-1.982	-1.831	5.945	5.382	4.009	4.237	4.806	6.429	5.209	5.757	5.468	0
v6_2	-2.406	-2.06	-2.408	-5.277	-6.353	-5.97	-3.211	-3.53	-3.181	0.303	1.659	0.355	1.093	0.006	-0.284	-1.428	1.223	-0.839	-3.361	-1.644	-2.181	-1.835	-2.589	0.377	-0.722	-0.156	-1.867	0.977	-3.01	-2.871	-2.948	-6.543	-7.86	-5.808	-4.265	-5.837	-4.638	2.797	2.101	-0.129	0.383	1.79	2.881	1.034	1.862	1.387	-4.106	0
v7_2	-2.247	-1.874	-2.252	-4.884	-5.923	-5.587	-3.095	-3.361	-3.064	0.921	2.484	1.041	1.868	0.413	0.541	-0.778	2.111	-0.155	-3.005	-1.152	-1.665	-1.368	-2.041	1.135	0.028	0.569	-1.449	1.613	-2.947	-2.572	-2.751	-5.928	-7.251	-5.155	-3.921	-5.273	-4.218	3.84	3.054	0.782	1.232	2.607	4.111	2.177	3.028	2.562	-3.483	0.886	0
v8_2	-2.083	-1.681	-2.091	-4.412	-5.379	-5.118	-2.975	-3.181	-2.942	1.468	3.06	1.632	2.464	0.802	1.259	-0.126	2.743	0.497	-2.612	-0.645	-1.118	-0.881	-1.446	1.769	0.723	1.213	-1.013	2.142	-2.753	-2.436	-2.463	-5.094	-6.372	-4.296	-3.53	-4.544	-3.723	4.344	3.64	1.538	1.915	3.186	4.558	2.885	3.629	3.226	-2.686	1.604	0.828
v9_2	-1.504	-1.006	-1.524	-2.846	-3.598	-3.552	-2.547	-2.547	-2.511	3.076	4.602	3.312	4.091	2.062	3.164	1.762	4.385	2.352	-1.296	0.948	0.585	0.667	0.377	3.507	2.639	3.01	0.405	3.681	-2.053	-1.662	-1.839	-2.614	-3.746	-1.796	-2.404	-2.511	-2.361	5.573	4.904	3.268	6.273	4.686	5.741	4.571	5.1	4.816	-0.396	3.61	2.956
v10_2	-1.079	-0.516	-1.108	-1.788	-2.409	-2.481	-2.229	-2.08	-2.19	3.954	5.329	4.188	4.886	2.857	4.094	2.801	5.142	3.342	-0.403	1.921	1.617	1.631	1.464	4.378	3.62	3.935	1.317	4.5	-1.552	-1.104	-1.323	-1.145	-2.17	-0.36	-1.211	-0.958	-1.031	6.114	5.741	4.416	4.513	5.4	6.232	5.286	5.718	5.485	0.899	4.489	3.938
v11_2	-2.073	-1.669	-2.082	-4.378	-5.339	-5.084	-2.968	-3.17	-2.935	1.494	3.074	1.658	2.484	0.823	1.291	-0.09	2.76	0.531	-2.586	-0.615	-1.084	-0.851	-1.409	1.795	0.758	1.243	-0.986	2.164	-2.727	-2.419	-2.534	-5.031	-6.303	-4.233	-3.653	-4.312	-3.927	4.274	3.524	1.517	3.568	3.171	4.535	2.895	3.626	3.229	-2.647	1.728	0.885
v12_2	-2.292	-1.926	-2.296	-4.97	-6.007	-5.668	-3.128	-3.407	-3.097	0.728	2.184	0.824	1.603	0.292	0.29	-0.954	1.796	-0.35	-3.095	-1.285	-1.799	-1.493	-2.178	0.892	-0.189	0.348	-1.561	1.404	-2.985	-2.71	-2.801	-6.023	-7.328	-5.263	-3.993	-5.374	-3.996	3.306	2.688	0.522	0.92	2.276	3.546	1.754	2.553	2.106	-3.637	0.642	-0.268
vvv2_2	-2.372	-2.021	-2.375	-5.215	-6.293	-5.912	-3.187	-3.496	-3.156	0.445	1.882	0.514	1.289	0.097	-0.103	-1.301	1.456	-0.697	-3.295	-1.547	-2.084	-1.743	-2.491	0.555	-0.565	0.005	-1.784	1.132	-3.082	-2.82	-2.901	-5.596	-6.621	-4.958	-4.204	-5.769	-4.57	3.869	2.582	0.125	0.585	2.032	3.088	1.361	2.277	1.74	-4.077	0.214	-0.752
vvv3_2	-2.028	-1.62	-2.038	-3.89	-4.656	-4.542	-2.932	-3.091	-2.899	1.172	2.154	1.252	1.787	0.725	0.905	-0.069	1.871	0.401	-2.342	-0.518	-0.901	-0.727	-1.151	1.303	0.553	0.919	-0.865	1.68	-2.648	-2.33	-2.455	-3.964	-4.983	-3.265	-2.56	-2.906	-2.48	2.74	2.836	1.763	1.219	2.244	2.645	1.75	2.17	1.927	-2.026	1.144	0.586
[truncated: 7 more columns]

[truncated: 3 more sheets: DASS-8 discriminant validity, DASS-12 discriminant validity, DASS-21 discriminant validity]
